# Supplementary material for: Higher Short-Chain Fermentable Carbohydrates Are Associated with Lower Body Fat and Higher Insulin Sensitivity in People with Prediabetes
Source: Nutrients. 2023 Dec 11;15(24):5070. doi: 10.3390/nu15245070 (PMC10745595; doi:10.3390/nu15245070)
Supplement: Supplementary file 1 [file nutrients-15-05070-s001.zip]

Archive with 1 entries (1 files):
- nutrients-2694555-supplementary.pdf
